# Supplementary material for: Topological and enzymatic analysis of human Alg2 mannosyltransferase reveals its role in lipid-linked oligosaccharide biosynthetic pathway
Source: Commun Biol. 2022 Feb 8;5:117. doi: 10.1038/s42003-022-03066-9 (PMC8827073; doi:10.1038/s42003-022-03066-9)
Supplement: Supplementary file 3 — Supplementary Data [file 42003_2022_3066_MOESM3_ESM.xlsx]

## Sheet: Figure 6a
Figure 6a
			Time (min)	M1 (%)	M2 (α-1,3) (%)	M2 (α-1,6) (%)	M3 (%)
			10	45.3	35.6	14.4	4.7
			20	39.1	39.7	15.4	5.8
			30	28.4	44.5	17.2	9.9
			60	4.1	0	24.5	71.4

## Sheet: Figure 6b
Figure 6b
			Alg2 concentration	M1 (%)	M2 (α-1,3) (%)	M2 (α-1,6) (%)	M3 (%)
			1 ng/μL	29.5	44.3	16.4	9.8
			10 ng/μL	18.4	45.1	18	18.5
			100 ng/μL	7.4	0	15.3	77.3

## Sheet: Figure 6c-d
	Figure 6
	6c	M2Gn2 (α-1,3)					6d	M2Gn2 (α-1,6)
		[S] (µM)	v (pmol/min) (Mean)	SD (n=3)				[S] (µM)	v (pmol/min) (Mean)	SD (n=3)
		3.2	4.43226	0.742114				8	5.5209	0.138574
		4	5.43072	0.058615				20	26.5668	0.379438
		6	7.99946	0.532358				32	50.3792	6.4057
		8	9.61114	0.060745				60	105.028	20.5125
		12	11.741	0.536109				80	130.611	8.27424
								200	181.85	10.297

## Sheet: Supplementary Figure 4
Supplementary Figure 4
	Trx-hAlg2
	1 ng/μL						10 ng/μL
	Reaction Time (min)	M1Gn2 (%)	M2Gn2 (%)	M3Gn2 (%)			Reaction Time (min)	M1Gn2 (%)	M2Gn2 (%)	M3Gn2 (%)
	0	100	0	0			0	100	0	0
	10	45.3	50	4.7			15	42.25	46.35	11.4
	20	39.1	55.1	5.8			30	18.4	63.1	18.5
	30	28.4	61.7	9.9			60	6.7	21.8	71.5
	60	4.1	24.5	71.4

## Sheet: Sequencing Data
plasmid scequencing data(5'-3')
pME-hALG2-EGFP		ATGGCGGAGGAGCAGGGCCGGGAACGGGACTCGGTTCCCAAGCCGTCGGTGCTGTTCCTCCACCCAGACCTGGGCGTGGGCGGCGCTGAGCGGCTGGTGTTGGACGCGGCGCTGGCGCTGCAGGCGCGCGGGTGTAGCGTGAAGATCTGGACAGCGCACTACGACCCGGGCCACTGTTTCGCCGAGAGCCGCGAGCTACCGGTGCGCTGTGCCGGGGACTGGCTGCCGCGAGGCCTGGGCTGGGGCGGCCGCGGCGCCGCCGTCTGCGCCTACGTGCGCATGGTTTTCCTGGCGCTCTACGTGCTGTTCCTCGCCGACGAGGAGTTCGACGTGGTAGTGTGCGACCAGGTGTCTGCCTGTATCCCAGTGTTCAGGCTGGCTAGACGGCGGAAGAAGATC…
pME-FLAG-hALG2		ATGGACTACAAAGACGATGACGACAAGCTCGAGGCGGAGGAGCAGGGCCGGGAACGGGACTCGGTTCCCAAGCCGTCGGTGCTGTTCCTCCACCCAGACCTGGGCGTGGGCGGCGCTGAGCGGCTGGTGTTGGACGCGGCGCTGGCGCTGCAGGCGCGCGGGTGTAGCGTGAAGATCTGGACAGCGCACTACGACCCGGGCCACTGTTTCGCCGAGAGCCGCGAGCTACCGGTGCGCTGTGCCGGGGACTGGCTGCCGCGAGGCCTGGGCTGGGGCGGCCGCGGCGCCGCCGTCTGCGCCTACGTGCGCATGGTTTTCCTGGCGCTCTACGTGCTGTTCCTCGCCGACGAGGAGTTCGACGTGGTAGTGTGCGACCAGGTGTCTGCCTGTATCCCAGTG…
pME-EGFP-hALG2		ATGACGCGTCTGCAGGGAGGGGTGAGCAAGGGCGAGGAGCTGTTCACCGGGGTGGTGCCCATCCTGGTCGAGCTGGACGGCGACGTAAACGGCCACAAGTTCAGCGTGTCCGGCGAGGGCGAGGGCGATGCCACCTACGGCAAGCTGACCCTGAAGTTCATCTGCACCACCGGCAAGCTGCCCGTGCCCTGGCCCACCCTCGTGACCACCCTGACCTACGGCGTGCAGTGCTTCAGCCGCTACCCCGACCACATGAAGCAGCACGACTTCTTCAAGTCCGCCATGCCCGAAGGCTACGTCCAGGAGCGCACCATCTTCTTCAAGGACGACGGCAACTACAAGACCCGCGCCGAGGTGAAGTTCGAGGGCGACACCCTGGTGAACCGCATCGAGCTGAAG…
YEp352GAPII-FLAG-S2A-hALG2		ATGGACTACAAAGACGATGACGACAAGCTCGAGGATTTGACTAATTGGGAAGATCAACCCATTGCTATCGCTCCCAAGCGTAACGATTCAGGTGCTTTCTCTGGCTCCATGGTGGTTGATTACAACAACACGAGTGGGTTTTTCAATGATACTATTGATCCAAGACAAAGATGCGTTGCGATTTGGACTTATCCCGGGGCGGAGGAGCAGGGCCGGGAACGGGACTCGGTTCCCAAGCCGTCGGTGCTGTTCCTCCACCCAGACCTGGGCGTGGGCGGCGCTGAGCGGCTGGTGTTGGACGCGGCGCTGGCGCTGCAGGCGCGCGGGTGTAGCGTGAAGATCTGGACAGCGCACTACGACCCGGGCCACTGTTTCGCCGAGAGCCGCGAGCTACCGGTG…
YEp352GAPII-hALG2-FLAG-S2A		ATGGCGGAGGAGCAGGGCCGGGAACGGGACTCGGTTCCCAAGCCGTCGGTGCTGTTCCTCCACCCAGACCTGGGCGTGGGCGGCGCTGAGCGGCTGGTGTTGGACGCGGCGCTGGCGCTGCAGGCGCGCGGGTGTAGCGTGAAGATCTGGACAGCGCACTACGACCCGGGCCACTGTTTCGCCGAGAGCCGCGAGCTACCGGTGCGCTGTGCCGGGGACTGGCTGCCGCGAGGCCTGGGCTGGGGCGGCCGCGGCGCCGCCGTCTGCGCCTACGTGCGCATGGTTTTCCTGGCGCTCTACGTGCTGTTCCTCGCCGACGAGGAGTTCGACGTGGTAGTGTGCGACCAGGTGTCTGCCTGTATCCCAGTGTTCAGGCTGGCTAGACGGCGGAAGAAGATC…
pME-mRFP-KDEL		ATGGGAATCCAAGGAGGGTCTGTCCTGTTCGGGCTGCTGCTCGTCCTGGCTGTCTTCTGCCATTCAGGTCATAGCCTGCATATGGCCTCCTCCGAGGACGTCATCAAGGAGTTCATGCGCTTCAAGGTGCGCATGGAGGGCTCCGTGAACGGCCACGAGTTCGAGATCGAGGGCGAGGGCGAGGGCCGCCCCTACGAGGGCACCCAGACCGCCAAGCTGAAGGTGACCAAGGGCGGCCCCCTGCCCTTCGCCTGGGACATCCTGTCCCCTCAGTTCCAGTACGGCTCCAAGGCCTACGTGAAGCACCCCGCCGACATCCCCGACTACTTGAAGCTGTCCTTCCCCGAGGGCTTCAAGTGGGAGCGCGTGATGAACTTCGAGGACGGCGGCGTGGTGACC…
pET32-hAlg2		ATGAGCGATAAAATTATTCACCTGACTGACGACAGTTTTGACACGGATGTACTCAAAGCGGACGGGGCGATCCTCGTCGATTTCTGGGCAGAGTGGTGCGGTCCGTGCAAAATGATCGCCCCGATTCTGGATGAAATCGCTGACGAATATCAGGGCAAACTGACCGTTGCAAAACTGAACATCGATCAAAACCCTGGCACTGCGCCGAAATATGGCATCCGTGGTATCCCGACTCTGCTGCTGTTCAAAAACGGTGAAGTGGCGGCAACCAAAGTGGGTGCACTGTCTAAAGGTCAGTTGAAAGAGTTCCTCGACGCTAACCTGGCCGGTTCTGGTTCTGGCCATATGCACCATCATCATCATCATTCTTCTGGTCTGGAAGTTCTGTTCCAGGGGCCC…
